# Supplementary material for: Visualizing androgen signaling and assessing its interaction with canonical Wnt signaling pathways in prostate development, morphogenesis, and regeneration
Source: PLoS Genet. 2025 Jun 13;21(6):e1011756. doi: 10.1371/journal.pgen.1011756 (PMC12187012; doi:10.1371/journal.pgen.1011756)
Supplement: S1 File — (XLSX) [file pgen.1011756.s001.xlsx]

## Sheet: Fig1.M
	VIM	GFP+ VIM+	GFP+ VIM+/VIM in (%)
E15.5	4200	320	7.61905
	3526	196	5.55871
	4132	215	5.20329
E18.5	2500	263	10.52
	3200	253	7.90625
	2970	210	7.07071
	Ecad+	GFP+ Ecad+	GFP+ Ecad+/Ecad in (%)
E15.5	1200	69	5.75
	1220	116	9.5082
	1150	55	4.78261
E18.5	1300	230	17.6923
	1450	216	14.8966
	1350	197	14.5926
	SMA+	GFP+ SMA+	GFP+ SMA+/ SMA in (%)
E15.5	464	13	2.80172
	453	16	3.53201
	425	8	1.88235
E18.5	500	35	7
	485	25	5.15464
	422	15	3.5545

## Sheet: Fig2.J
	CK5	GFP+CK5+	GFP+ CK5+/CK5 in (%)			SMA	GFP+SMA+	GFP+ SMA+/SMA in (%)
P10	542	13	2.39852		P10	683	21	3.07467
	611	17	2.78232			605	30	4.95868
	449	14	3.11804			595	15	2.52101
P35	202	5	2.47525		P35	429	15	3.4965
	322	14	4.34783			390	20	5.12821
	101	4	3.9604			406	16	3.94089
P56	198	15	7.57576		P56	76	4	5.26316
	175	13	7.42857			56	4	7.14286
	185	10	5.40541			62	4	6.45161
	CK8	GFP+CK8+	GFP+ CK8+/CK8 in (%)			VIM	GFP+VIM+	GFP+ VIM+/VIM in (%)
P10	455	12	2.63736		P10	841	24	2.85375
	330	10	3.0303			785	22	2.80255
	254	7	2.75591			800	20	2.5
P35	488	30	6.14754		P35	503	17	3.37972
	650	36	5.53846			495	15	3.0303
	605	21	3.47107			468	13	2.77778
P56	1115	77	6.90583		P56	125	7	5.6
	912	73	8.00439			93	4	4.30108
	1112	95	8.54317			112	6	5.35714

## Sheet: Fig3.K
	CK5	GFP+CK5+	GFP+ CK5+/CK5 in (%)
Analysis 1	423	12	2.83688
	187	4	2.13904
	132	2	1.51515
Analysis 2	93	2	2.15054
	86	3	3.48837
Analysis 5	47	1	2.12766
	107	2	1.86916
	120	2	1.66667
Analysis 6	169	5	2.95858
	59	2	3.38983
	58	2	3.44828
	61	2	3.27869
	Ck8	GFP+Ck8+	GFP+ Ck8+/Ck8 in (%)
Analysis 1	571	32	5.6042
	302	11	3.64238
	307	5	1.62866
	302	10	3.31126
Analysis 2	272	29	10.6618
	243	20	8.23045
	162	18	11.1111
Analysis 5	240	7	2.91667
	370	13	3.51351
Analysis 6	437	33	7.55149
	954	29	3.03983
	290	18	6.2069
	249	16	6.4257

## Sheet: Fig3.M
	DAPI	BrdU	EGFP+BrdU+	EGFP	BrdU/DAPI	EGFP+BrdU+/ EGFP
Analysis 2	448	33	8	71	7.36607	11.2676
	375	23	4	36	6.13333	11.1111
	642	37	9	78	5.76324	11.5385
Analysis 6	683	37	8	68	5.41728	11.7647
	443	27	2	32	6.09481	6.25
	501	28	6	59	5.58882	10.1695
	351	20	5	43	5.69801	11.6279

## Sheet: Fig4.H
	EGFP+	AR+EGFP+	AR+EGFP+ / EGFP+
R26mTmG/+:ArCreER/Y	600	210	35
	450	171	38
	650	240	36.9231
Ctnnb1fl/fl:R26mTmG/+:ArCreER/Y	555	175	31.5315
	350	122	34.8571
	250	92	36.8
	EGFP+	Bcatenin+EGFP+	Bcatenin+EGFP+ / EGFP+
R26mTmG/+:ArCreER/Y	600	192	32
	450	153	34
	650	199	30.6154
Ctnnb1fl/fl:R26mTmG/+:ArCreER/Y	555	11	1.98198
	350	6	1.71429
	250	4	1.6

## Sheet: Fig4.I
	Buds Count
R26mTmG/+:ArCreER/Y	34
	32
	33
	30
Ctnnb1fl/fl:R26mTmG/+:ArCreER/Y	4
	3
	7
	8

## Sheet: Fig6.C
Pw/Bw Ration			Statistic Test
mTmGL/+ ArCreER/Y	BcatFL/L mTmGL/+ ArCreER/Y		Unpaired t test
0.188925	0.107527		P value	0.0287
0.213287	0.135714		P value summary	*
0.162455	0.063025		Significantly different (P < 0.05)?	Yes
			One- or two-tailed P value?	Two-tailed
			t, df	t=3.345, df=4
			How big is the difference?
			Mean of column A	0.1021
			Mean of column B	0.1882
			Difference between means (B - A) ± SEM	0.08613 ± 0.02575
			95% confidence interval	0.01464 to 0.1576
			R squared (eta squared)	0.7366
			F test to compare variances
			F, DFn, Dfd	2.078, 2, 2
			P value	0.6498
			P value summary	ns
			Significantly different (P < 0.05)?	No
			Data analyzed
			Sample size, column A	3
			Sample size, column B	3

## Sheet: Fig6.J&K
	R26 mTmGL/+:Ar CreER/Y						Table Analyzed	Fas/ECAD		Table Analyzed	ZO1/ECAD
	Ecad	ZO1	Fas	%ZO1/Ecad	%Fas/Ecad
	170	170	12	100	7.05882		Column B	Ctnnb1 (ex2-6)fl/fl:R26 mTmG/+:Ar CreER/Y		Column B	Ctnnb1 (ex2-6)fl/fl:R26 mTmG/+:Ar CreER/Y
	228	228	10	100	4.38596		vs.	vs.		vs.	vs.
	250	250	15	100	6		Column A	R26 mTmG/+:Ar CreER/Y		Column A	R26 mTmG/+:Ar CreER/Y
							Unpaired t test			Unpaired t test
	Ctnnb1 (ex2-6)fl/fl:R26 mTmG/+:Ar CreER/Y						P value	0.0056		P value	<0.0001
	Ecad	ZO1	Fas	%ZO1/Ecad	%Fas/Ecad		P value summary	**		P value summary	****
	285	51	35	17.8947	12.2807		Significantly different (P < 0.05)?	Yes		Significantly different (P < 0.05)?	Yes
	222	29	34	13.0631	15.3153		One- or two-tailed P value?	Two-tailed		One- or two-tailed P value?	Two-tailed
	160	26	28	16.25	17.5		t, df	t=5.416, df=4		t, df	t=59.84, df=4
							How big is the difference?			How big is the difference?
							Mean of column A	5.833		Mean of column A	100
							Mean of column B	15.03		Mean of column B	15.75
							Difference between means (B - A) ± SEM	9.200 ± 1.699		Difference between means (B - A) ± SEM	-84.25 ± 1.408
							95% confidence interval	4.484 to 13.92		95% confidence interval	-88.16 to -80.34
							R squared (eta squared)	0.88		R squared (eta squared)	0.9989
							F test to compare variances			F test to compare variances
							F, DFn, Dfd	3.696, 2, 2		F, DFn, Dfd	Infinity, 2, 2
							P value	0.4259		P value	<0.0001
							P value summary	ns		P value summary	****
							Significantly different (P < 0.05)?	No		Significantly different (P < 0.05)?	Yes
							Data analyzed			Data analyzed
							Sample size, column A	3		Sample size, column A	3
							Sample size, column B	3		Sample size, column B	3
